# Supplementary material for: Companion and free-ranging Bali dogs: Environmental links with personality traits in an endemic dog population of South East Asia
Source: PLoS One. 2018 Jun 5;13(6):e0197354. doi: 10.1371/journal.pone.0197354 (PMC5988322; doi:10.1371/journal.pone.0197354)
Supplement: S1 File — (XLSX) [file pone.0197354.s001.xlsx]

## Sheet: adult_sample_75_dogs
Dog_name	Age_month	Lifestyle	Sex	Sterilization	Oberver	@1.Dogisrelaxedwhengreetingpeople	@1.R	@2.Dogbehavesaggressivelyifdisturbedormovedwhenresting	@3.Dogisalooforindifferenttowardsotherdogs	@3.R	@4.Dogisdestructive	@4.R	@5.Dogbehavesaggressivelytowarddogs	@6.Dogisanxious	@7.Doglovestobepraised	@8.Dogrespondsaggressivelywhenthreatenedby anotherdoge	@9.Dogisbold	@9.R	@10.Dogislethargic	@10.R	@11.Whenoffleashdogcomesimmediatelywhencalled	@12.Dogisshy	@13.Dogbehavesaggressivelytowardsunfamiliarpeople	@14.Dogwillworktoobtainanobjectorrewarde.g.balltr	@15.Doglikestochasesquirrelsbirdsorothersmallanimals	@16.Doggetsboredinplayquickly	@16.R	@17.Dogbehavesaggressivelywhenrestrainedorhandlede.g	@18.Dogisquicktosneakoutthroughopendoorsgates	@18.R	@19.Dogisconfident	@19.R	@20.Dogisdominantoverotherdogs	@21.Dogavoidsotherdogs	@22.Dogcatchesandkillsotheranimalse.g. squirrelsrabbi	@23.Dogbehavesaggressivelywhenapersone.g. visitordeli	@24.Dogiseasilystartledbyunexpectedcontactwith objects	@25.Dogworksattaskse.g.gettingtreatsoutofa Kongshr	@26.Dogisveryexcitablearoundcats	@27.Dogisboisterous	@28.Dogbehavesfearfullyduringvisitstotheveterinarian	@29.Whenwalkingonleashdogtendstopullahead	@29.R	@30.Dogbehavesfearfullywhennearcrowdsofpeople	@31.Dogenjoysplayingwithtoys	@32.Dogiseasilyupsetwhencorrectedscoldedorpunished	@33.Dogisfriendlytowardsunfamiliarpeople	@33.R	@34.Dogisplayfulwithotherdogs
Aria	36	2	2	1	Marie	6	2	2	2	6	1	7	1	1	6	1	7	1	1	7	4	1	4	6	4	4	4	2	6	2	6	2	2	1	1	5	2	4	4	7	4	4	4	4	6	2	6	2	7
Arnold	24	1	1	0	Cathi	5	3	1	1	7	1	7	1	5	4	1	2	6	2	6	2	5	1	4	1	5	3	4	6	2	5	3	5	1	1	2	6	5	4	3	4	4	4	5	4	5	5	3	7
Baba	30	2	1	1	MA	6	2	2	6	2	2	6	3	2	6	6	4	4	2	6	5	2	2	6	5	3	5	5	4	4	7	1	5	1	5	2	2	4	5	2	4	4	4	1	6	4	6	2	6
Bagus	36	2	2	1	Violet	6	2	1	1	7	1	7	1	1	7	1	1	7	1	7	6	7	1	5	2	2	6	1	1	7	1	7	1	1	1	1	1	1	2	1	1	3	5	2	7	4	2	6	7
Baobab	36	2	1	1	Oana	6	2	1	2	6	1	7	3	4	6	6	3	5	4	4	2	2	3	5	7	2	6	2	4	4	7	1	6	2	7	5	2	2	7	5	5	6	2	2	5	3	6	2	6
Batu	12	2	2	1	MA	6	2	5	1	7	5	3	3	3	6	5	4	4	2	6	6	2	2	7	3	3	5	5	4	4	6	2	4	1	3	2	2	5	5	5	4	4	4	1	6	5	6	2	6
Bella	30	2	2	1	MA	6	2	5	1	7	1	7	3	4	6	2	2	6	2	6	6	3	1	7	2	2	6	2	2	6	3	5	2	2	3	2	2	6	5	3	5	3	5	2	6	5	6	2	6
Ben	20	2	1	1	Olivia	6	2	5	2	6	1	7	1	1	6	5	3	5	1	7	4	2	1	6	5	2	6	7	2	6	6	2	5	3	1	2	5	5	5	1	7	4	4	2	6	3	5	3	6
Bic	18	2	1	0	MA	2	6	2	3	5	1	7	1	4	5	1	1	7	1	7	1	7	1	5	2	2	6	1	7	1	1	7	1	6	3	1	6	3	2	1	7	2	6	6	5	5	3	5	2
Bidu	48	2	1	1	MA	7	1	3	1	7	2	6	4	1	7	5	3	5	3	5	7	1	1	7	5	3	5	3	3	5	6	2	5	1	5	2	2	5	3	1	4	4	4	1	6	4	7	1	5
Big Boy	60	2	1	0	MA	5	3	7	2	6	2	6	7	2	5	7	5	3	2	6	5	2	5	5	5	5	3	6	4	4	7	1	6	5	5	4	4	5	5	2	3	3	5	2	4	6	5	3	5
Bintang	30	2	1	1	Cathi	6	2	2	3	5	1	7	3	1	6	2	1	7	1	7	5	6	1	4	3	3	5	2	1	7	3	5	5	1	4	2	1	4	2	1	4	4	4	1	4	2	7	1	5
Black Black	30	2	1	1	Kris	7	1	2	2	6	2	6	2	2	6	2	6	2	1	7	6	1	1	4	4	2	6	1	4	4	7	1	3	3	4	4	2	4	4	5	2	4	4	1	4	2	7	1	6
Blackie	20	2	1	1	Nicole	4	4	7	5	3	5	3	5	3	6	6	5	3	2	6	2	2	4	5	5	5	3	7	5	3	7	1	5	3	4	5	4	5	5	2	7	6	2	5	5	6	5	3	5
Blanco	36	2	1	1	MA	5	3	6	2	6	2	6	5	2	6	7	4	4	2	6	5	2	5	6	2	3	5	6	2	6	7	1	6	3	3	3	3	5	3	1	3	3	5	2	5	5	5	3	5
Blitz Lisa	24	2	2	0	MA	3	5	4	1	7	2	6	6	3	5	5	5	3	2	6	7	2	2	5	7	5	3	5	5	3	6	2	5	2	5	5	4	5	5	2	5	4	4	1	5	4	5	3	6
Bob	30	2	1	0	MA	5	3	7	1	7	1	7	5	1	5	7	4	4	1	7	5	1	2	6	3	3	5	6	3	5	6	2	5	3	3	1	3	4	3	1	3	4	4	1	5	6	5	3	4
Bobolo	30	2	1	0	Alison	7	1	2	2	6	2	6	1	1	6	2	6	2	2	6	6	2	2	5	4	4	4	4	4	4	7	1	3	1	4	4	3	4	4	4	4	4	4	2	4	4	6	2	5
Bolong	36	2	2	1	MA	5	3	6	3	5	2	6	5	2	5	6	4	4	2	6	4	3	4	5	3	4	4	6	4	4	6	2	5	3	3	4	3	4	3	2	4	4	4	1	3	4	4	4	4
Boney	36	2	1	1	Cathi	2	6	2	1	7	2	6	2	7	6	2	1	7	2	6	3	7	1	5	4	3	5	1	7	1	1	7	3	6	4	1	5	4	3	1	4	4	4	7	5	7	5	3	5
Brown Girl	28	2	2	0	MA	3	5	3	3	5	2	6	4	2	5	2	2	6	2	6	5	4	3	5	3	5	3	3	3	5	5	3	3	3	3	3	4	4	3	1	4	4	4	2	4	4	5	3	5
Browny	132	2	1	1	Kris	7	1	1	3	5	1	7	5	3	7	5	4	4	5	3	5	2	1	4	4	4	4	2	4	4	5	3	5	3	4	4	3	4	4	1	1	4	4	2	4	3	6	2	4
Bunga	24	2	2	1	Kris	7	1	1	4	4	1	7	3	1	7	3	5	3	1	7	6	2	1	6	7	2	6	1	2	6	6	2	5	3	1	2	2	4	6	1	3	4	4	1	6	2	7	1	7
Calypso	42	1	2	1	Patricia	2	6	1	1	7	2	6	5	6	6	7	2	6	1	7	3	2	2	6	7	7	1	7	5	3	2	6	5	1	7	2	7	5	7	5	7	2	6	6	4	6	2	6	3
Cassio	30	2	1	0	MA	5	3	5	3	5	3	5	3	2	5	5	3	5	1	7	5	2	2	5	3	3	5	4	3	5	5	3	4	3	3	2	4	4	5	2	5	4	4	3	5	3	5	3	5
Chiko	26	1	1	1	Lisa	5	3	5	2	6	2	6	6	7	3	7	7	1	2	6	1	1	6	7	7	2	6	3	6	2	6	2	6	2	7	6	7	7	7	5	6	7	1	2	7	2	1	7	5
Cobi	14	1	1	1	Peter	3	5	5	3	5	1	7	5	2	2	5	2	6	2	6	3	2	4	2	2	2	6	4	1	7	5	3	4	4	2	4	3	2	2	2	5	1	7	2	5	4	4	4	4
Copi	84	2	2	0	MA	2	6	6	5	3	1	7	5	1	5	6	4	4	3	5	2	1	3	5	4	4	4	4	4	4	6	2	5	2	3	5	5	4	3	1	1	4	4	3	3	4	1	7	3
Darky	24	2	1	0	MA	3	5	6	2	6	2	6	5	4	5	5	4	4	3	5	4	3	4	5	5	4	4	5	5	3	5	3	5	3	5	3	4	4	5	3	4	4	4	3	3	4	5	3	5
Drogo	18	1	1	1	Ketut	6	2	1	1	7	2	6	7	6	5	7	3	5	2	6	3	2	1	6	7	3	5	1	6	2	5	3	2	1	7	5	6	6	7	7	6	2	6	2	6	3	7	1	6
Duke	12	2	1	0	MA	5	3	3	3	5	2	6	2	3	5	3	1	7	1	7	5	4	1	5	3	3	5	2	5	3	5	3	2	2	4	3	3	4	4	1	4	4	4	3	4	4	5	3	5
Gotama	24	2	2	1	MA	4	4	5	1	7	2	6	2	2	5	5	4	4	3	5	3	3	2	6	3	4	4	5	3	5	5	3	4	2	2	3	4	4	5	2	3	4	4	2	5	4	5	3	5
Gretti	24	2	2	0	MA	6	2	5	2	6	2	6	2	2	5	5	4	4	2	6	3	3	2	5	5	4	4	4	4	4	6	2	3	2	5	3	3	4	4	1	4	4	4	5	4	4	5	3	5
Gula Hitam	24	2	2	1	MA	3	5	3	3	5	2	6	1	5	5	3	1	7	2	6	2	6	3	5	3	4	4	3	5	3	2	6	2	4	3	3	5	4	4	1	4	4	4	3	3	4	3	5	5
Kiazz	48	2	1	0	MA	5	3	5	3	5	2	6	3	2	5	6	4	4	2	6	2	2	2	5	3	4	4	5	4	4	6	2	4	3	3	4	4	4	3	1	3	4	4	3	5	4	3	5	5
Kinta	20	1	1	1	Lina	4	4	4	2	6	5	3	5	3	4	6	6	2	1	7	2	2	3	5	5	5	3	3	5	3	6	2	4	3	3	5	5	4	6	6	6	6	2	1	6	5	4	4	4
Kinta Nano	36	2	1	0	MA	4	4	5	3	5	3	5	3	1	3	3	2	6	5	3	4	3	3	5	3	4	4	3	4	4	4	4	3	2	3	4	4	4	4	1	4	4	4	1	4	4	4	4	4
Lani	16	2	2	1	Zoe	2	6	3	3	5	1	7	1	5	5	5	3	5	1	7	3	2	3	3	3	5	3	1	1	7	5	3	5	1	1	2	5	5	5	1	7	6	2	7	7	5	2	6	7
Lieffie	60	2	1	1	Violet	1	7	7	1	7	1	7	6	7	7	5	1	7	1	7	6	4	6	7	7	2	6	3	7	1	4	4	7	2	1	5	4	5	7	7	2	5	3	7	5	5	4	4	5
Lima	60	2	1	1	Nyoman	6	2	6	7	1	1	7	4	1	6	6	7	1	7	1	6	1	1	6	1	1	7	5	1	7	7	1	7	2	1	1	1	1	4	2	4	3	5	3	6	2	7	1	5
Lombok	18	2	1	1	MA	2	6	5	2	6	2	6	3	2	5	5	4	4	2	6	3	3	5	4	4	4	4	5	5	3	5	3	4	3	3	5	5	4	3	6	3	4	4	5	4	4	3	5	5
Lotje	60	2	1	1	Nyoman	6	2	1	5	3	1	7	1	1	4	5	6	2	1	7	2	1	1	2	1	1	7	1	2	6	7	1	4	5	1	1	1	1	1	1	7	6	2	5	1	1	4	4	1
Lucky	66	1	1	0	Jane	2	6	4	4	4	1	7	3	1	6	6	1	7	1	7	2	1	1	7	7	2	6	5	6	2	2	6	1	2	7	4	5	6	7	1	4	7	1	1	6	5	7	1	4
Luna	24	1	2	0	Antonella	6	2	2	1	7	1	7	2	3	1	7	6	2	1	7	6	1	2	5	7	5	3	1	7	1	7	1	7	1	6	6	2	2	7	6	2	5	3	1	1	3	6	2	2
Melati	36	2	2	1	MA	2	6	7	1	7	6	2	7	4	4	7	5	3	3	5	2	1	6	5	5	5	3	6	5	3	6	2	6	1	4	5	5	3	5	3	5	4	4	2	4	5	2	6	2
Misha	41	1	2	1	Lisa	6	2	1	3	5	1	7	5	2	7	7	5	3	7	1	7	7	3	1	6	4	4	1	3	5	5	3	2	2	2	6	1	1	5	1	6	2	6	3	1	2	4	4	6
Molly	24	2	2	1	MA	2	6	5	2	6	5	3	1	5	6	5	5	3	2	6	5	2	4	6	7	2	6	5	6	2	5	3	6	3	7	6	5	5	6	7	6	5	3	3	5	5	3	5	6
Nanetto	18	2	1	0	MA	5	3	3	1	7	1	7	2	2	6	4	4	4	2	6	5	3	5	5	3	4	4	5	4	4	5	3	3	1	3	6	4	5	5	6	5	4	4	3	5	4	5	3	6
Neretta	12	2	2	0	MA	1	7	2	2	6	2	6	2	3	4	3	2	6	2	6	2	6	2	4	3	4	4	5	6	2	2	6	2	3	3	3	5	4	3	1	1	2	6	3	4	5	3	5	3
Niko	48	2	1	1	Francesca	2	6	2	1	7	1	7	2	1	1	1	1	7	1	7	7	2	3	1	2	2	6	2	2	6	7	1	7	3	4	3	1	1	3	3	1	2	6	1	1	2	2	6	2
Pantai	30	2	2	1	MA	3	5	3	3	5	3	5	3	3	3	4	3	5	3	5	3	4	2	5	4	5	3	4	3	5	4	4	2	2	4	3	4	4	5	1	4	4	4	2	3	4	4	4	4
Pasar	24	2	1	0	MA	5	3	3	3	5	2	6	3	1	5	5	4	4	2	6	4	2	3	5	2	2	6	5	3	5	5	3	4	2	3	3	3	4	3	2	4	4	4	3	5	5	5	3	5
Penny	12	2	2	0	MA	5	3	3	2	6	2	6	2	2	5	5	4	4	4	4	3	3	2	6	3	4	4	4	4	4	5	3	3	2	2	2	3	4	3	2	6	4	4	5	4	4	5	3	5
Pixy	24	2	2	1	MA	6	2	5	1	7	5	3	5	5	6	5	4	4	2	6	6	2	2	6	6	2	6	5	5	3	6	2	4	2	5	2	2	6	5	5	5	5	3	2	6	4	7	1	6
Prosper	65	1	1	1	Jane	4	4	5	2	6	1	7	4	2	6	6	1	7	1	7	6	1	6	4	4	4	4	2	7	1	6	2	6	4	5	6	4	3	5	1	6	6	2	5	5	4	1	7	3
Puja	16	1	1	1	Geri	3	5	1	7	1	4	4	1	1	4	1	7	1	1	7	1	1	4	7	6	5	3	4	1	7	1	7	4	1	4	4	1	4	6	5	4	6	2	1	4	1	4	4	1
Putih	36	1	1	1	Nadia	2	6	6	1	7	4	4	6	4	4	7	7	1	6	2	5	7	7	4	4	4	4	4	5	3	7	1	7	4	4	6	4	4	4	2	4	4	4	4	4	4	1	7	4
Randi	72	2	1	1	Kris	6	2	2	6	2	1	7	3	2	7	4	6	2	2	6	6	2	2	6	4	4	4	1	4	4	7	1	5	5	4	4	5	4	4	2	4	4	4	2	4	4	6	2	4
Rani	26	1	2	1	Steve	5	3	1	6	2	4	4	5	5	4	6	6	2	4	4	3	1	1	4	4	7	1	4	4	4	1	7	4	4	1	5	1	4	5	4	4	4	4	1	4	4	5	3	4
Rock	48	2	1	1	MA	6	2	3	3	5	2	6	3	1	5	6	5	3	5	3	5	2	2	5	2	4	4	3	3	5	6	2	4	2	2	2	2	4	3	2	3	3	5	3	4	4	5	3	5
Rosie	39	1	2	1	Patricia	1	7	2	1	7	3	5	2	6	5	6	2	6	1	7	2	1	2	3	7	2	6	6	5	3	2	6	2	1	7	5	6	4	7	5	7	7	1	5	4	6	5	3	6
Roxy	12	2	2	1	Alison	1	7	2	5	3	3	5	2	5	7	3	7	1	1	7	6	3	2	4	4	2	6	5	4	4	5	3	1	3	4	4	5	4	4	5	7	4	4	3	5	3	5	3	5
Samson	36	2	1	1	MA	5	3	5	3	5	1	7	4	1	4	5	4	4	2	6	5	3	3	5	5	5	3	5	5	3	6	2	5	3	5	3	3	2	5	2	4	4	4	2	4	5	5	3	5
Sayan	24	2	1	0	MA	5	3	3	2	6	2	6	2	2	6	5	3	5	2	6	6	2	2	6	3	3	5	4	4	4	5	3	3	3	3	3	3	5	5	2	5	4	4	2	5	4	5	3	5
Scoopy	30	2	1	0	MA	6	2	6	2	6	2	6	4	2	6	6	4	4	2	6	5	2	2	6	5	3	5	6	4	4	6	2	5	2	3	2	2	6	5	1	2	4	4	2	5	4	5	3	5
Shogun	48	2	1	0	MA	5	3	5	2	6	1	7	5	1	5	5	3	5	5	3	4	3	3	5	6	4	4	3	3	5	5	3	4	3	5	2	2	3	5	1	4	4	4	2	5	4	4	4	5
Snowy	14	2	2	1	Oana	6	2	1	1	7	2	6	1	1	2	1	1	7	2	6	1	1	1	1	7	2	6	2	2	6	6	2	4	1	6	5	7	7	7	3	7	6	2	1	7	1	6	2	7
Starsky	24	2	1	0	MA	4	4	4	5	3	3	5	4	3	4	5	3	5	3	5	3	3	4	5	4	4	4	5	3	5	5	3	5	3	4	4	4	4	4	2	3	4	4	3	3	4	3	5	4
Susi	30	2	2	0	MA	1	7	6	5	3	6	2	7	5	5	5	4	4	3	5	2	5	5	5	5	4	4	5	5	3	4	4	5	4	3	5	6	4	5	6	2	5	3	5	4	5	3	5	4
Tanuki	36	2	1	0	MA	3	5	4	5	3	1	7	3	2	4	5	1	7	2	6	4	4	3	5	4	4	4	5	4	4	4	4	3	3	4	4	5	3	5	3	5	4	4	4	4	5	3	5	4
Tara	16	1	2	1	Geri	4	4	1	6	2	4	4	1	6	7	1	5	3	4	4	7	6	4	7	6	4	4	4	2	6	6	2	1	2	6	4	5	6	6	5	4	4	4	3	2	4	1	7	6
Thunder	24	2	1	1	Francesca	7	1	1	4	4	2	6	3	1	1	2	1	7	6	2	6	5	1	2	1	6	2	1	1	7	6	2	7	2	2	2	1	2	3	2	3	2	6	1	2	2	6	2	5
Toby	12	2	1	1	Francesca	6	2	1	2	6	2	6	3	2	2	6	1	7	2	6	6	2	2	1	4	4	4	1	5	3	5	3	6	1	4	2	2	2	3	3	3	3	5	2	2	2	6	2	6
White Dog	24	2	1	1	Cathi	1	7	1	2	6	2	6	1	7	5	2	5	3	1	7	2	2	1	4	5	5	3	1	7	1	3	5	3	2	4	2	3	4	5	5	4	6	2	6	6	2	6	2	6
Zuki	24	2	1	0	MA	5	3	5	2	6	3	5	3	2	5	6	4	4	2	6	5	2	2	5	3	3	5	4	3	5	6	2	5	2	3	3	3	4	5	2	3	4	4	1	5	4	5	3	5
[truncated: 71 more columns]

## Sheet: ICC
Dogname_observer	Factor_1_Fearfulness	F_1_1_FearOfPeople	F_1_2_NonsocialFear	F_1_3_FearOfDogs	F_1_4_FearOfHandling	Factor_2_AggressionTowardsPeople	F_2_1_GeneralAggression	F_2_2_SituationalAggression	Factor_3_ActivityExcitability	F_3_1_Excitability	F_3_2_Playfulness	F_3_3_ActiveEngagement	F_3_4_Companionability	Factor_4_ResponsivenessToTraining	F_4_1_Trainability	F_4_2_Controllability	Factor_5_AggressionTowardsAnimals	F_5_1_AggressionTowardsDogs	F_5_2_PreyDrive	F_5_3_DominanceOverOtherDogs	Dogname_observer_MA	Factor_1_Fearfulness2	F_1_1_FearOfPeople2	F_1_2_NonsocialFear2	F_1_3_FearOfDogs2	F_1_4_FearOfHandling2	Factor_2_AggressionTowardsPeople2	F_2_1_GeneralAggression2	F_2_2_SituationalAggression2	Factor_3_ActivityExcitability2	F_3_1_Excitability2	F_3_2_Playfulness2	F_3_3_ActiveEngagement2	F_3_4_Companionability2	Factor_4_ResponsivenessToTraining2	F_4_1_Trainability2	F_4_2_Controllability2	Factor_5_AggressionTowardsAnimals2	F_5_1_AggressionTowardsDogs2	F_5_2_PreyDrive2	F_5_3_DominanceOverOtherDogs2
Aria_Cathi	2.5	1.6	2.8	2.2	3.4	1.3	1	1.6	6	6.2	5.4	6.2	6.2	3.8	3.8	3.8	2.8	1	2.8	4.6	Aria	2.4	2	3.2	1.8	2.6	2.3	2.4	2.2	5.75	5.8	5.4	5.4	6.4	3.9	4.2	3.6	2.53333	1	3.2	3.4
Baobab_Cathi	1.45	1	1.4	1.4	2	1.1	1	1.2	4.35	1	5.2	6	5.2	3.5	3.2	3.8	2.13333	1.2	2	3.2	Baobab	2.95	1.6	3	3	4.2	2.6	2.6	2.6	5	3.6	4.8	5.4	6.2	4	3.6	4.4	4.26667	3.2	5	4.6
Benny_Brown_Cathi	3.3	3.2	2.6	3.4	4	2	1.4	2.6	5.45	4.6	5.8	5.6	5.8	4	4.2	3.8	2.93333	2.8	3.4	2.6	Benny_Brown	3.3	1.6	2.2	4.4	5	2.1	1.4	2.8	4.5	1.6	4.8	5.4	6.2	3.5	3.8	3.2	3.73333	2.6	4.4	4.2
Bintang_x	2.3	1.4	1.8	3	3	2	1.8	2.2	4.95	3	5.2	5.2	6.4	3.9	4.2	3.6	2.46667	2	2.6	2.8	Bintang	2.7	2	2	3.2	3.6	2.2	1.8	2.6	4.3	1.6	4.2	5.2	6.2	3.9	3.4	4.4	2.93333	2.8	2.8	3.2
Black Black_Kris	1.65	1	1.8	1.6	2.2	3.2	2.8	3.6	5.05	3.8	4.8	5.6	6	4.3	4.6	4	3.6	2.6	3.6	4.6	Black Black	2.2	1.8	2.6	1.8	2.6	2.8	2.4	3.2	5	4.2	4.8	5.2	5.8	4.1	4.4	3.8	3.46667	3.4	3.4	3.6
Bobolo_Alison	2.55	1.8	2.4	2	4	1.9	1.6	2.2	4.25	2.2	4.4	5	5.4	3.8	3.4	4.2	3.13333	2	3.6	3.8	Bobolo	2	1.6	1.8	1.6	3	2	1.8	2.2	4.35	3.4	4	4.8	5.2	3.7	3.2	4.2	3.4	2.4	3.6	4.2
Boney_Cathi	5.8	5.4	6.2	6	5.6	4.1	4	4.2	4.7	2.8	5	5.4	5.6	4.3	3.8	4.8	2.93333	2.2	3.6	3	Boney	5.1	4.6	6	4.4	5.4	4.5	4.2	4.8	4.55	2.8	4.6	5.2	5.6	3.7	3.6	3.8	3.06667	2.2	4	3
Bringo_Cathi	2.3	1.8	2.6	1.2	3.6	2.3	2	2.6	5.35	3.8	5.6	5.2	6.8	4.2	4.4	4	5.6	4.6	6.2	6	Bringo	1.9	1.4	1.8	1.4	3	2.5	2	3	4.7	3.6	3.8	5.4	6	4	4.2	3.8	5.66667	4.6	6.2	6.2
Browny_Kris	2.65	1.8	3.6	2.2	3	1.1	1.2	1	4.25	2.6	4	4.2	6.2	4.1	4.2	4	4.33333	4.4	4	4.6	Browny	2.95	2	2.6	3.6	3.6	1.6	1	2.2	4.3	3.2	3.6	4.2	6.2	4.1	4.4	3.8	4.13333	4.8	3.4	4.2
Bunga_Kris	2	1.2	1.8	1.8	3.2	3.4	2	4.8	5.1	2.6	5.2	6	6.6	3.3	3	3.6	3.4	2.4	3.6	4.2	Bunga	1.95	1	1.6	2	3.2	3.4	1.6	5.2	5.55	5.2	5.4	5.2	6.4	3.2	3.2	3.2	3	1.8	3.6	3.6
Lima_Nyoman	1.75	1.6	1.4	1.2	2.8	1.8	1.8	1.8	3.15	1.2	4.2	2.4	4.8	2.6	2	3.2	3.4	3.6	2.6	4	Lima	2	1.6	1.6	1.8	3	1.4	1.6	1.2	3	1.2	3	3.2	4.6	2.1	1.8	2.4	3.73333	4	2.2	5
Lotje_Nyoman	2.75	2	3.4	2.2	3.4	2	2.8	1.2	1.95	1	2.6	2.4	1.8	2.4	1.6	3.2	2.53333	3.6	1.8	2.2	Lotje	3.25	2.2	3.6	3.2	4	2	2.2	1.8	2.9	0.8	3.4	4	3.4	2.7	3.2	2.2	3.06667	3.6	1.8	3.8
Niko_Francesca	2.1	2.2	1.8	2.6	1.8	1	1	1	3.55	2.6	3.6	4.2	3.8	2.9	3.4	2.4	3.73333	4	2.8	4.4	Niko	2.3	3	2	2.2	2	1.1	1	1.2	3.85	3.2	4	4.4	3.8	3	3.2	2.8	3.86667	4.2	3.4	4
Patcake_Cathi	2.65	1.6	3	3.2	2.8	2.3	2.4	2.2	4.5	4.4	3.8	4.6	5.2	3.8	3.6	4	2.26667	1	2.2	3.6	Patcake	2.45	1.2	2	3.6	3	2.1	2.2	2	4.9	5	4	4.4	6.2	4	3.8	4.2	2.06667	1	2.6	2.6
Randi_Kris	2.8	2	2.8	2.4	4	3	2.6	3.4	4.25	2.2	3.6	5.8	5.4	3.6	3.4	3.8	3.73333	3.8	3.4	4	Randi	2.65	2	2.8	2.2	3.6	3.9	3.4	4.4	4.2	2.4	3.6	5.6	5.2	4	4	4	3.66667	3.4	3.4	4.2
Roxy_Alison	4.2	3.6	4.2	3.8	5.2	1.8	1.6	2	5.3	5.6	4.8	5	5.8	2.9	3.4	2.4	2.73333	2.2	3.8	2.2	Roxi	3.6	3.6	3.4	3.6	3.8	1.4	1.6	1.2	5.55	4.6	5.6	5.6	6.4	3.3	4	2.6	2.6	1.6	4	2.2
Thunder_Francesca	2.25	1.8	1.4	3.4	2.4	2.2	2.2	2.2	2.4	1	2.2	2.8	3.6	3.9	4.4	3.4	3.06667	3	2.4	3.8	Thunder	2.15	1.8	1.6	2.6	2.6	2.4	2	2.8	2.95	1.2	2.8	3.6	4.2	3.9	4.2	3.6	2.46667	2.4	2	3
Toby_Francesca	2.65	2.8	2.2	2.8	2.8	1.5	1.4	1.6	3.5	3.4	3	3.4	4.2	4.9	5.2	4.6	4.86667	4.6	4.2	5.8	Toby	2.7	2.4	2.4	3	3	1.5	1.4	1.6	4.25	3.8	3.8	4.8	4.6	4.7	4.8	4.6	4.4	4	4	5.2
White Dog_Cathi	3.9	3.8	4.6	2.8	4.4	1.1	1	1.2	5.15	5	4.6	5.6	5.4	3.5	3.2	3.8	3.13333	1.6	4	3.8	White Dog	3.35	3.4	3.2	2.8	4	2	1.4	2.6	5.1	4.8	4.8	5.4	5.4	3.8	3.2	4.4	3.13333	1.8	3.8	3.8
